# Supplementary material for: What does IGRA testing add to the diagnosis of ocular tuberculosis? A Bayesian latent class analysis
Source: BMC Ophthalmol. 2017 Dec 8;17:245. doi: 10.1186/s12886-017-0597-x (PMC5721607; doi:10.1186/s12886-017-0597-x)
Supplement: Supplementary file 2 — The dataset. (R 25 kb) [file 12886_2017_597_MOESM2_ESM.r]

#sink(file='/Users/robert/Dropbox/Papers pending/Ocular TB/log.txt',split=FALSE)
#setwd('C:/cmdstan-2.9.0')
setwd('/Users/robert/cmdstan-2.8.0')
library(dplyr)
library(beepr)
library(rstan)
library(stringr)
library(cluster)
rstan_options(auto_write = TRUE)
options(mc.cores = parallel::detectCores())

#source('statastan_data.R')

#x<-read.csv('C:/Users/ku52502/Dropbox/Papers pending/Ocular TB/tbdata3.csv')
x<-read.csv('/users/robert/Dropbox/Papers pending/Ocular TB/tbdata3.csv')
attach(x)
Ethnicity[Ethnicity==4]<-3
female<-as.numeric(Gender==2)
qg<-levels(Value.of.QFT)[Value.of.QFT]
sum(as.numeric(qg=="-0.15")) # reported in the paper
sum(as.numeric(qg=="<0,35")) # reported in the paper
sum(as.numeric(qg=="0.00")) # reported in the paper
qg[qg=="-0.15"]<-"0.0"
qg[qg=="<0,35"]<-"0.0"
qg[qg=="13,22"]<-"13.22"
qg<-as.numeric(qg)
qg4<-((qg+0.01)^0.25)-0.3162
qg4toqg<-function(x) { ((x+0.3162)^4)-0.01 }
au<-AU
au[au==2]<-0
ch<-Ch
ace<-ACE
cxr<-CXR
cxr[cxr==2]<-NA
botheyes<-as.numeric(Eye==3)
attdur<-as.numeric(Duration.in.months)
eth1<-as.numeric(Ethnicity==1)
eth2<-as.numeric(Ethnicity==2)
eth3<-as.numeric(Ethnicity==3)
uve<-as.numeric(au==1 | IU==1 | PU==1)
ipu<-as.numeric(IU==1 | PU==1)
#################
# 21apr2016: split ipu into iu, pu and include pu x ch interaction term. iu trumps au, pu trumps both.
iu<-as.numeric(IU==1)
pu<-as.numeric(PU==1)
iu[iu==1 & pu==1]<-0
au[au==1 & (iu==1 | pu==1)]<-0
puch<-pu*ch
###################
failure<-levels(Failure)[Failure]
failure[failure=="L"]<-""
failure<-as.numeric(failure)
att<-ATT
att[att=='2']<-'1'
att<-as.numeric(att)
cage<-(Age-40)/10
qg_posi035<-(qg>0.35)
qg_posi150<-(qg>1.5)
qg_posi200<-(qg>2.0)
qg_035to200<-(qg>0.35 & qg<=2.0)
oralsteroids<-Oral.Steroids
att_steroids<-(att==1 & oralsteroids==1)
immuno<-Immunosuppressive

# reduce data
keeper<-(!is.na(qg4) & !is.na(eth1) & !is.na(female) & !is.na(cage) & !is.na(ch) & 
           !is.na(au) & !is.na(iu) & !is.na(pu) & !is.na(failure) & !is.na(ace) & !is.na(att))
N<-sum(keeper)
detach(x)
tb<-data.frame(qg4,qg,eth1,eth2,eth3,female,cage,ch,au,iu,pu,puch,failure,att,ace,
               att_steroids,oralsteroids,immuno,botheyes,qg_posi035,qg_035to200,qg_posi200)
tb<-filter(tb,keeper)

# descriptives
dim(x)[1] # n of patients
sum(!is.na(qg)) # N who had qft test
N # n with complete data
mean(40+(10*tb$cage), na.rm=TRUE)
sd(40+(10*tb$cage), na.rm=TRUE)
table(tb$female)
table(tb$eth1)
table(tb$eth2)
table(tb$eth3)
# see above for numbers with QFT value cleaned
mean(tb$qg, na.rm=TRUE)
sd(tb$qg, na.rm=TRUE)
quantile(tb$qg, probs=c(0.25,0.5,0.75), na.rm=TRUE)
table(tb$att)
table(tb$att_steroids)
table(x$Duration.in.months[keeper==TRUE])
sum(x$Duration.in.months[keeper==TRUE] > 0 , na.rm=TRUE)
table(tb$au)
table(tb$iu)
table(tb$pu)
table(tb$ch)
table(tb$puch)
table(tb$botheyes)
table(x$CXR[keeper==TRUE])
mean(tb$ace, na.rm=TRUE)
sd(tb$ace, na.rm=TRUE)
quantile(tb$ace, probs=c(0.25,0.5,0.75), na.rm=TRUE)

# breakdown: treatment failure by ATT
bkdn<-function(x) {
  temp<-table(x,tb$att)
  temp2<-100*(temp[,2] / apply(temp,1,sum))
  temp2<-cbind(temp2,temp[,2],apply(temp,1,sum))
  print('ATT')
  print(temp2)
  temp<-table(x[tb$att==1],tb$att[tb$att==1]*tb$failure[tb$att==1])
  temp2<-100*(temp[,2] / apply(temp,1,sum))
  temp2<-cbind(temp2,temp[,2],apply(temp,1,sum))
  print('ATT and failure')
  print(temp2)
  temp<-table(x[tb$att==0],(1-tb$att[tb$att==0])*tb$failure[tb$att==0])
  temp2<-100*(temp[,2] / apply(temp,1,sum))
  temp2<-cbind(temp2,temp[,2],apply(temp,1,sum))
  print('No ATT and failure')
  print(temp2)
}
bkdn(tb$female)
bkdn(tb$eth1)
bkdn(tb$eth2)
bkdn(tb$eth3)
bkdn(tb$oralsteroids)
bkdn(tb$ch)
bkdn(tb$au)
bkdn(tb$iu)
bkdn(tb$pu)
bkdn(tb$puch)
bkdn(tb$botheyes)
bkdn(tb$qg_posi035)
bkdn(tb$qg_035to200)
bkdn(tb$qg_posi200)
bkdn(rep(1,N)) # all patients

rm(x)

# table II: QFT across groups
tb_grouped<-NULL
tb_grouped[[1]]<-tb %>% as.tbl() %>% group_by(female)
tb_grouped[[2]]<-tb %>% as.tbl() %>% group_by(eth1)
tb_grouped[[3]]<-tb %>% as.tbl() %>% group_by(eth2)
tb_grouped[[4]]<-tb %>% as.tbl() %>% group_by(eth3)
tb_grouped[[5]]<-tb %>% as.tbl() %>% group_by(oralsteroids)
tb_grouped[[6]]<-tb %>% as.tbl() %>% group_by(ch)
tb_grouped[[7]]<-tb %>% as.tbl() %>% group_by(au)
tb_grouped[[8]]<-tb %>% as.tbl() %>% group_by(iu)
tb_grouped[[9]]<-tb %>% as.tbl() %>% group_by(pu)
tb_grouped[[10]]<-tb %>% as.tbl() %>% group_by(puch)
tb_grouped[[11]]<-tb %>% as.tbl() %>% group_by(botheyes)

qgsum<-function(x) {
  summarise(x,
            qn=sum(!is.na(qg)),
            qmean=mean(qg,na.rm=TRUE),
            qsd=sd(qg,na.rm=TRUE),
            qmedian=median(qg,na.rm=TRUE),
            qp25=quantile(qg,probs=0.25,na.rm=TRUE),
            qp75=quantile(qg,probs=0.75,na.rm=TRUE))
}
lapply(tb_grouped,qgsum)
table(cxr[keeper==TRUE])
rbind(c(mean(tb$qg[cxr[keeper==TRUE]==0],na.rm=TRUE),
        sd(tb$qg[cxr[keeper==TRUE]==0],na.rm=TRUE),
        quantile(tb$qg[cxr[keeper==TRUE]==0],probs=c(0.5,0.25,0.75),na.rm=TRUE)),
      c(mean(tb$qg[cxr[keeper==TRUE]==1],na.rm=TRUE),
        sd(tb$qg[cxr[keeper==TRUE]==1],na.rm=TRUE),
        quantile(tb$qg[cxr[keeper==TRUE]==1],probs=c(0.5,0.25,0.75),na.rm=TRUE)))

# compare qft across groups
wilcox.test(tb$qg[tb$female==1],tb$qg[tb$female==0],paired=FALSE)$p.value
wilcox.test(tb$qg[tb$eth1==1],tb$qg[tb$eth1==0],paired=FALSE)$p.value
wilcox.test(tb$qg[tb$eth2==1],tb$qg[tb$eth2==0],paired=FALSE)$p.value
wilcox.test(tb$qg[tb$eth3==1],tb$qg[tb$eth3==0],paired=FALSE)$p.value
wilcox.test(tb$qg[tb$oralsteroids==1],tb$qg[tb$oralsteroids==0],paired=FALSE)$p.value
wilcox.test(tb$qg[tb$ch==1],tb$qg[tb$ch==0],paired=FALSE)$p.value
wilcox.test(tb$qg[tb$au==1],tb$qg[tb$au==0],paired=FALSE)$p.value
wilcox.test(tb$qg[tb$iu==1],tb$qg[tb$iu==0],paired=FALSE)$p.value
wilcox.test(tb$qg[tb$pu==1],tb$qg[tb$pu==0],paired=FALSE)$p.value
wilcox.test(tb$qg[tb$puch==1],tb$qg[tb$puch==0],paired=FALSE)$p.value
wilcox.test(tb$qg[tb$botheyes==1],tb$qg[tb$botheyes==0],paired=FALSE)$p.value
wilcox.test(tb$qg[cxr[keeper==TRUE]==1],tb$qg[cxr[keeper==TRUE]==0],paired=FALSE)$p.value

# compare ace across groups
wilcox.test(tb$ace[tb$female==1],tb$ace[tb$female==0],paired=FALSE)$p.value
wilcox.test(tb$ace[tb$eth1==1],tb$ace[tb$eth1==0],paired=FALSE)$p.value
wilcox.test(tb$ace[tb$eth2==1],tb$ace[tb$eth2==0],paired=FALSE)$p.value
wilcox.test(tb$ace[tb$eth3==1],tb$ace[tb$eth3==0],paired=FALSE)$p.value
wilcox.test(tb$ace[tb$oralsteroids==1],tb$ace[tb$oralsteroids==0],paired=FALSE)$p.value
wilcox.test(tb$ace[tb$ch==1],tb$ace[tb$ch==0],paired=FALSE)$p.value
wilcox.test(tb$ace[tb$au==1],tb$ace[tb$au==0],paired=FALSE)$p.value
wilcox.test(tb$ace[tb$iu==1],tb$ace[tb$iu==0],paired=FALSE)$p.value
wilcox.test(tb$ace[tb$pu==1],tb$ace[tb$pu==0],paired=FALSE)$p.value
wilcox.test(tb$ace[tb$puch==1],tb$ace[tb$puch==0],paired=FALSE)$p.value
wilcox.test(tb$ace[tb$botheyes==1],tb$ace[tb$botheyes==0],paired=FALSE)$p.value
wilcox.test(tb$ace[cxr[keeper==TRUE]==1],tb$ace[cxr[keeper==TRUE]==0],paired=FALSE)$p.value

# histograms of qg & qg4
png('Figure IIa.png')
hist(tb$qg,breaks=seq(from=0,to=40,by=2.5),bty='n',ylim=c(0,180),
     ylab='Number of patients',xlab='QFT',main='',col='#999999')
dev.off()
pdf('Figure IIa.pdf')
hist(tb$qg,breaks=seq(from=0,to=40,by=2.5),bty='n',ylim=c(0,180),
     ylab='Number of patients',xlab='QFT',main='',col='#999999')
dev.off()
tiff('Figure IIa.tiff')
hist(tb$qg,breaks=seq(from=0,to=40,by=2.5),bty='n',ylim=c(0,180),
     ylab='Number of patients',xlab='QFT',main='',col='#999999')
dev.off()
png('Figure IIb.png')
hist(tb$qg4,breaks=seq(from=0,to=2.5,by=0.1),bty='n',
     ylab='Number of patients',xlab='QFT4',main='',col='#999999')
dev.off()
pdf('Figure IIb.pdf')
hist(tb$qg4,breaks=seq(from=0,to=2.5,by=0.1),bty='n',
     ylab='Number of patients',xlab='QFT4',main='',col='#999999')
dev.off()
tiff('Figure IIb.tiff')
hist(tb$qg4,breaks=seq(from=0,to=2.5,by=0.1),bty='n',
     ylab='Number of patients',xlab='QFT4',main='',col='#999999')
dev.off()

################################################################
################################################################
################################################################
################################################################

# run model
stancon<-file('ocularTB-latent-test8.stan',open='w')
write('
data {
	    int N; // n with all vars known
      int eth1[N];
      int eth2[N];
      int female[N];
      real cage[N];
      real qg4[N];
      int au[N];
      int iu[N];
      int pu[N];
      int ch[N];
      int puch[N];
      int botheyes[N];
      real ace[N];
      int att[N];
  }
  parameters {
      real alpha0eth[2]; // intercepts
      real alpha0fem;
      real alpha0cage;
      real<lower=0> cagesigma; // residual SD
      real alpha_eth[2]; // effect of ethnicity of prob of TB
      real alpha_fem; // effect of gender on prob of TB
      real alpha_cage; // effect of age on prob of TB
      real beta0au; // intercept
      real beta1au; // effect of TB status on au
      real beta0iu; // intercept
      real beta1iu; // effect of TB status on pu
      real beta0pu; // intercept
      real beta1pu; // effect of TB status on pu
      real beta0puch; // intercept
      real beta1puch; // effect of TB status on pu*ch
      real beta0ch; // intercept
      real beta1ch; // effect of TB status on choroidosis
      real beta0botheyes; // intercept
      real beta1botheyes; // effect of TB status on bilateral involvement
      real beta0ace; // intercept
      real beta1ace; // effect of TB status on ACE
      real<lower=0> qgmu; // mean of TB+ qg4
    	real<lower=0> qgtbsigma; // SD of qg4 in TB+ cases (normal distribution)
      real<lower=0> qgnosigma;  // SD of qg4 in TB- cases (half-normal distribution)
      real<lower=0> acesigma; // residual SD of ACE
      real latentvar[N]; // risk
  }
  transformed parameters {
    // latent class
      real tb[N];
      for (i in 1:N) {
        tb[i] <- inv_logit(20.0*latentvar[i]);
      }
  }
  model {
    // declarations
      real qgmean[N];
      real qgsd[N];
    // priors
      latentvar ~ normal(0,1);
      alpha0eth ~ normal(0,10);
      alpha0fem ~ normal(0,10);
      alpha0cage ~ normal(0,10);
      cagesigma ~ uniform(0.01, 20);
      alpha_eth ~ normal(0,10);
      alpha_fem ~ normal(0,10);
      alpha_cage ~ normal(0,10);
      beta0au ~ normal(0,10);
      beta1au ~ normal(0,10);
      beta0iu ~ normal(0,10);
      beta1iu ~ normal(0,10);
      beta0pu ~ normal(0,10);
      beta1pu ~ normal(0,10);
      beta0puch ~ normal(0,10);
      beta1puch ~ normal(0,10);
      beta0ch ~ normal(0,10);
      beta1ch ~ normal(0,10);
      beta0botheyes ~ normal(0,10);
      beta1botheyes ~ normal(0,10);
      beta0ace ~ normal(0,10);
      beta1ace ~ normal(0,10);
      qgmu ~ uniform(0.05,2);
	    qgtbsigma ~ uniform(0.1,2);
      qgnosigma ~ uniform(0.05,0.5); 
      acesigma ~ normal(1,5);
    // likelihood
      for (i in 1:N) {
          eth1[i] ~ bernoulli_logit(alpha0eth[1] + alpha_eth[1]*latentvar[i]);
          eth2[i] ~ bernoulli_logit(alpha0eth[2] + alpha_eth[2]*latentvar[i]);
          female[i] ~ bernoulli_logit(alpha0fem + alpha_fem*latentvar[i]);
          cage[i] ~ normal(alpha0cage + alpha_cage*latentvar[i], cagesigma);
          au[i] ~ bernoulli_logit(beta0au + beta1au*latentvar[i]); 
          iu[i] ~ bernoulli_logit(beta0iu + beta1iu*latentvar[i]); 
          pu[i] ~ bernoulli_logit(beta0pu + beta1pu*latentvar[i]); 
          puch[i] ~ bernoulli_logit(beta0puch + beta1puch*latentvar[i]); 
          ch[i] ~ bernoulli_logit(beta0ch + beta1ch*latentvar[i]); 
          botheyes[i] ~ bernoulli_logit(beta0botheyes + beta1botheyes*latentvar[i]); 
          ace[i] ~ normal(beta0ace + beta1ace*latentvar[i],acesigma);
      		qgmean[i] <- tb[i]*qgmu;
		      qgsd[i] <- (tb[i]*qgtbsigma)+((1.0-tb[i])*qgnosigma);
      		qg4[i] ~ normal(qgmean[i],qgsd[i]);
      }
  }
',file=stancon)
close(stancon)
tbdata<-list(N=N,
             qg4=tb$qg4,
             qg=tb$qg,
             eth1=tb$eth1,
             eth2=tb$eth2,
             eth3=tb$eth3,
             female=tb$female,
             cage=tb$cage,
             ch=tb$ch,
             au=tb$au,
             iu=tb$iu,
             pu=tb$pu,
             puch=tb$puch,
             botheyes=tb$botheyes,
             ace=tb$ace,
             att=tb$att,
             att_steroids=tb$att_steroids,
             oralsteroids=tb$oralsteroids,
             immuno=tb$immuno)
tbfit<-stan(file='ocularTB-latent-test8.stan',
            data=tbdata,
            iter=10000,
            warmup=5000,
            chains = 4,
            seed=3042,
            control=list(adapt_delta=0.9))
print(tbfit)
tbchains<-extract(tbfit, permuted=FALSE)
save(tbchains,file='tbchains.Rdata')
beep()

# draw the xth parameter's chains
plotthechains<-function(x,chain=0) {
  xname<-rownames(summary(tbfit)$summary)[x]
  if(chain==0) {
    plot(1:(dim(tbchains)[1]),tbchains[,1,x],type="l",col="#c8ac9577",cex=2,ylab=xname,xlab='Iteration')
    for(i in 2:(dim(tbchains)[2])) {
      lines(1:(dim(tbchains)[1]),tbchains[,i,x],type="l",col="#c8ac9577",cex=2)
    }
  }
  else {
    plot(1:(dim(tbchains)[1]),tbchains[,chain,x],type="l",col="#c8ac9577",cex=2,ylab=xname,xlab='Iteration')
  }
}

# sanity check for test1
#summary(glm(tb$failure ~ tb$eth1 + tb$eth2 + tb$female + tb$cage, family=binomial))

# get qg4 crossover point
qgmu_para_number<-which(rownames(summary(tbfit)$summary)=="qgmu")
qgtbsigma<-c(tbchains[,,qgmu_para_number+1])
qgnosigma<-c(tbchains[,,qgmu_para_number+2])
qgmu<-c(tbchains[,,qgmu_para_number])
xovera<-(qgtbsigma^2)-(qgnosigma^2)
xoverb<-2*(qgnosigma^2)*qgmu
xoverc<-((-2)*(qgnosigma^2)*(qgtbsigma^2)*(log(2)+log(qgtbsigma)-log(qgnosigma)))-((qgnosigma^2)*(qgmu^2))
xover<-(((-1)*xoverb)+sqrt((xoverb^2)-(4*xovera*xoverc)))/(2*xovera)
qgxover<-qg4toqg(xover)
quantile(xover,probs=c(0.025,0.5,0.975))
mean(xover)
quantile(qgxover,probs=c(0.025,0.5,0.975))
mean(qgxover)

tbrownums<-which(str_sub(rownames(summary(tbfit)$summary),start=1,end=2)=='tb')
# get patients' Estimated Probability of Tuberculous Uveitis
eptu<-summary(tbfit)$summary[tbrownums,1]
eptu_ci<-summary(tbfit)$summary[tbrownums,c(4,8)]
png('hist_eptu.png')
  hist(eptu, ylab='Number of patients', xlab='Est. prob. of tuberculous uveitis',
       main='Predictive model including QFT')
dev.off()
# ranked:
reptu<-eptu[order(eptu)]
reptu_ci<-eptu_ci[order(eptu),]
# plot eptu and CIs
png('Figure III.png')
  plot(1:N, eptu[order(eptu)], pch=19,cex=0.3, xaxt='n', 
       ylab='Estimated probability of ocular TB',xlab='Patients ranked by probability')
  for(i in 1:N) {
    lines(x=rep(i,2),y=eptu_ci[order(eptu),][i,], col="#c8ac9577")
  }
  lines(x=c(1,N),y=rep(0.5,2),lty=3,col='red')
dev.off()
pdf('Figure III.pdf')
plot(1:N, eptu[order(eptu)], pch=19,cex=0.3, xaxt='n', 
     ylab='Estimated probability of ocular TB',xlab='Patients ranked by probability')
for(i in 1:N) {
  lines(x=rep(i,2),y=eptu_ci[order(eptu),][i,], col="#c8ac9577")
}
lines(x=c(1,N),y=rep(0.5,2),lty=3,col='red')
dev.off()
tiff('Figure III.tiff')
plot(1:N, eptu[order(eptu)], pch=19,cex=0.3, xaxt='n', 
     ylab='Estimated probability of ocular TB',xlab='Patients ranked by probability')
for(i in 1:N) {
  lines(x=rep(i,2),y=eptu_ci[order(eptu),][i,], col="#c8ac9577")
}
lines(x=c(1,N),y=rep(0.5,2),lty=3,col='red')
dev.off()

# relationship between EPTU and QG4
png('Figure IV.png')
  plot(eptu,tb$qg4,xlab='Estimated probability of ocular TB',
     ylab='QFT4', col='#00000088',cex=0.7)
dev.off()
pdf('Figure IV.pdf')
plot(eptu,tb$qg4,xlab='Estimated probability of ocular TB',
     ylab='QFT4', col='#00000088',cex=0.7)
dev.off()
tiff('Figure IV.tiff')
plot(eptu,tb$qg4,xlab='Estimated probability of ocular TB',
     ylab='QFT4', col='#00000088',cex=0.7)
dev.off()
# r-squared
cor(eptu,tb$qg4)^2
# details of those that buck the trend
buck<-tb[eptu>tb$qg4,]
write.csv(buck,file='BuckTheTrend_QFT4.csv')

# predictive ability of eptu
boxplot(eptu[tb$att==0]~tb$failure[tb$att==0],xlab='tx failure',main='no ATT')
boxplot(eptu[tb$att==1]~tb$failure[tb$att==1],xlab='tx failure',main='ATT')
prfailatt0<-table(eptu[tb$att==0]>0.5,tb$failure[tb$att==0])
prfailatt1<-table(eptu[tb$att==1]>0.5,tb$failure[tb$att==1])
ppv<-(prfailatt0[2,2]+prfailatt1[2,1])/(sum(prfailatt0[2,]+prfailatt1[2,]))
npv<-(prfailatt0[1,1]+prfailatt1[1,2])/(sum(prfailatt0[1,]+prfailatt1[1,]))
cutoffs<-seq(from=0.01,to=0.99,by=0.01)
falsepos<-rep(NA,length(cutoffs))
for(i in 1:length(cutoffs)) {
  falsepos[i]<-sum((eptu>cutoffs[i] & tb$att==1 & tb$failure==1) | 
                  (eptu>cutoffs[i] & tb$att==0 & tb$failure==0)) / length(eptu)
  falseneg[i]<-sum((eptu<=cutoffs[i] & tb$att==1 & tb$failure==0) | 
                  (eptu<=cutoffs[i] & tb$att==0 & tb$failure==1)) / length(eptu)
}
truepos<-(1-falsepos)
trueneg<-(1-falseneg)
png('roc-with-qft.png')
  plot(truepos,falseneg,type='l',xlim=c(0,1),ylim=c(0,1)) # ROC
dev.off()
tiff('roc-with-qft.tiff')
  plot(truepos,falseneg,type='l',xlim=c(0,1),ylim=c(0,1)) # ROC
dev.off()
pdf('roc-with-qft.pdf')
  plot(truepos,falseneg,type='l',xlim=c(0,1),ylim=c(0,1)) # ROC
dev.off()

##########################################################################
##########################################################################
##########################################################################
##########################################################################

# now we attempt the same model & subsequent evaluation, but omitting QFT

# run model
stancon<-file('ocularTB-latent-test8b.stan',open='w')
write('
    data {
      int N; // n with all vars known
      int eth1[N];
      int eth2[N];
      int female[N];
      real cage[N];
      real qg4[N];
      int au[N];
      int iu[N];
      int pu[N];
      int ch[N];
      int puch[N];
      int botheyes[N];
      real ace[N];
      int att[N];
    }
    parameters {
      real alpha0eth[2]; // intercepts
      real alpha0fem;
      real alpha0cage;
      real<lower=0> cagesigma; // residual SD
      real alpha_eth[2]; // effect of ethnicity of prob of TB
      real alpha_fem; // effect of gender on prob of TB
      real alpha_cage; // effect of age on prob of TB
      real beta0au; // intercept
      real beta1au; // effect of TB status on au
      real beta0iu; // intercept
      real beta1iu; // effect of TB status on pu
      real beta0pu; // intercept
      real beta1pu; // effect of TB status on pu
      real beta0puch; // intercept
      real beta1puch; // effect of TB status on pu*ch
      real beta0ch; // intercept
      real beta1ch; // effect of TB status on choroidosis
      real beta0botheyes; // intercept
      real beta1botheyes; // effect of TB status on bilateral involvement
      real beta0ace; // intercept
      real beta1ace; // effect of TB status on ACE
      real<lower=0> acesigma; // residual SD of ACE
      real latentvar[N]; // risk
    }
    transformed parameters {
      // latent class
      real tb[N];
      for (i in 1:N) {
        tb[i] <- inv_logit(20.0*latentvar[i]);
      }
    }
    model {
      // declarations
      real qgmean[N];
      real qgsd[N];
      // priors
      latentvar ~ normal(0,1);
      alpha0eth ~ normal(0,10);
      alpha0fem ~ normal(0,10);
      alpha0cage ~ normal(0,10);
      cagesigma ~ uniform(0.01, 20);
      alpha_eth ~ normal(0,10);
      alpha_fem ~ normal(0,10);
      alpha_cage ~ normal(0,10);
      beta0au ~ normal(0,10);
      beta1au ~ normal(0,10);
      beta0iu ~ normal(0,10);
      beta1iu ~ normal(0,10);
      beta0pu ~ normal(0,10);
      beta1pu ~ normal(0,10);
      beta0puch ~ normal(0,10);
      beta1puch ~ normal(0,10);
      beta0ch ~ normal(0,10);
      beta1ch ~ normal(0,10);
      beta0botheyes ~ normal(0,10);
      beta1botheyes ~ normal(0,10);
      beta0ace ~ normal(0,10);
      beta1ace ~ normal(0,10);
      acesigma ~ normal(1,5);
      // likelihood
      for (i in 1:N) {
        eth1[i] ~ bernoulli_logit(alpha0eth[1] + alpha_eth[1]*latentvar[i]);
        eth2[i] ~ bernoulli_logit(alpha0eth[2] + alpha_eth[2]*latentvar[i]);
        female[i] ~ bernoulli_logit(alpha0fem + alpha_fem*latentvar[i]);
        cage[i] ~ normal(alpha0cage + alpha_cage*latentvar[i], cagesigma);
        au[i] ~ bernoulli_logit(beta0au + beta1au*latentvar[i]); 
        iu[i] ~ bernoulli_logit(beta0iu + beta1iu*latentvar[i]); 
        pu[i] ~ bernoulli_logit(beta0pu + beta1pu*latentvar[i]); 
        puch[i] ~ bernoulli_logit(beta0puch + beta1puch*latentvar[i]); 
        ch[i] ~ bernoulli_logit(beta0ch + beta1ch*latentvar[i]); 
        botheyes[i] ~ bernoulli_logit(beta0botheyes + beta1botheyes*latentvar[i]); 
        ace[i] ~ normal(beta0ace + beta1ace*latentvar[i],acesigma);
      }
    }
',file=stancon)
close(stancon)
tbfit2<-stan(file='ocularTB-latent-test8b.stan',
            data=tbdata,
            iter=10000,
            warmup=5000,
            chains = 4,
            seed=3042,
            control=list(adapt_delta=0.9))
print(tbfit2)
tbchains2<-extract(tbfit2, permuted=FALSE)
save(tbchains2,file='tbchains2.Rdata')
beep()

tbrownums2<-which(str_sub(rownames(summary(tbfit2)$summary),start=1,end=2)=='tb')
# get patients' Estimated Probability of Tuberculous Uveitis
eptu2<-summary(tbfit2)$summary[tbrownums2,1]
eptu_ci2<-summary(tbfit2)$summary[tbrownums2,c(4,8)]
png('hist_eptu2.png')
hist(eptu2, ylab='Number of patients', xlab='Est. prob. of tuberculous uveitis',
     main='Predictive model without QFT')
dev.off()
# ranked:
reptu2<-eptu2[order(eptu2)]
reptu_ci2<-eptu_ci2[order(eptu2),]
tiff('caterpillar_eptu2.tif')
plot(1:N, eptu2[order(eptu2)], pch=19,cex=0.3, xaxt='n',xlab='', 
     ylab='Est. prob. of tuberculous uveitis',main='Predictive model without QFT',
     sub='Patients ranked by probability')
for(i in 1:N) {
  lines(x=rep(i,2),y=eptu_ci2[order(eptu2),][i,], col="#c8ac9577")
}
lines(x=c(1,N),y=rep(0.5,2),lty=3,col='red')

dev.off()

# relationship between EPTU and QG4
tiff('scatter_eptu_qg4_QFT4_2.tif')
plot(eptu2,tb$qg4,xlab='Est. prob. of tuberculous uveitis',
     ylab='QFT4', main='Predictive model including QFT4', col='#00000088',cex=0.7)
dev.off()
# r-squared
cor(eptu2,tb$qg4)^2
# details of those that buck the trend
buck2<-tb[eptu2>tb$qg4,]
write.csv(buck2,file='BuckTheTrend_QFT4_2.csv')

# predictive ability of eptu
boxplot(eptu2[tb$att==0]~tb$failure[tb$att==0],xlab='tx failure',main='no ATT')
boxplot(eptu2[tb$att==1]~tb$failure[tb$att==1],xlab='tx failure',main='ATT')
pr2failatt0<-table(eptu2[tb$att==0]>0.5,tb$failure[tb$att==0])
pr2failatt1<-table(eptu2[tb$att==1]>0.5,tb$failure[tb$att==1])
ppv2<-(pr2failatt0[2,2]+pr2failatt1[2,1])/(sum(pr2failatt0[2,]+pr2failatt1[2,]))
npv2<-(pr2failatt0[1,1]+pr2failatt1[1,2])/(sum(pr2failatt0[1,]+pr2failatt1[1,]))
cutoffs<-seq(from=0.01,to=0.99,by=0.01)
falsepos<-rep(NA,length(cutoffs))
for(i in 1:length(cutoffs)) {
  falsepos[i]<-sum((eptu2>cutoffs[i] & tb$att==1 & tb$failure==1) | 
                     (eptu2>cutoffs[i] & tb$att==0 & tb$failure==0)) / length(eptu2)
  falseneg[i]<-sum((eptu2<=cutoffs[i] & tb$att==1 & tb$failure==0) | 
                     (eptu2<=cutoffs[i] & tb$att==0 & tb$failure==1)) / length(eptu2)
}
truepos<-(1-falsepos)
trueneg<-(1-falseneg)
png('roc-without-qft.png')
  plot(truepos,falseneg,type='l',xlim=c(0,1),ylim=c(0,1)) # ROC
dev.off()
tiff('roc-without-qft.tiff')
  plot(truepos,falseneg,type='l',xlim=c(0,1),ylim=c(0,1)) # ROC
dev.off()
pdf('roc-without-qft.pdf')
  plot(truepos,falseneg,type='l',xlim=c(0,1),ylim=c(0,1)) # ROC
dev.off()

##########################################################################
##########################################################################
##########################################################################
##########################################################################

# now let's try 2-medoids clustering as an alternative
# all the binary characteristics in the model contribute L1 norm
# (Manhattan distance) to the distance metric, but QFT4 has to be scaled down to avoid 
# it having a disproportionate effect. We standardise by dividing by the SD
qg4norm<-tb$qg4/sd(tb$qg4)
# likewise ACE
acenorm<-tb$ace/sd(tb$ace)
# and age
cagenorm<-tb$cage/sd(tb$cage)
# also, eth1, eth2 and eth3 will contribute a distance of 2, so we scale them down
eth1norm<-tb$eth1/2
eth2norm<-tb$eth2/2
eth3norm<-tb$eth3/2
# likewise au/iu/pu
aunorm<-tb$au/2
iunorm<-tb$iu/2
punorm<-tb$pu/2
l1vars<-cbind(select(tb,-one_of(c('eth1','eth2','eth3','qg','qg4','ace', 'cage',
                                  'att_steroids','immuno','au','iu','pu','puch',
                                  'qg_posi035','qg_035to200','qg_posi200'))),
              qg4norm,acenorm,cagenorm,eth1norm,eth2norm,eth3norm,aunorm,iunorm,punorm)
l1<-dist(tb,method='manhattan')
# try AGNES first
tb_agnes<-hclust(l1)
agnes2<-cutree(tb_agnes,3)
agnes2[agnes2==3]<-2 # this deals with one outlier with extreme ACE
l1vars<-cbind(agnes2,l1vars)
aggregate(l1vars,list(agnes2),mean)
# try 2-medoids
tb_2m<-pam(l1,2)
medoid2<-tb_2m$clustering
l1vars<-cbind(medoid2,l1vars)
aggregate(l1vars,list(medoid2),mean)
# compare them
table(agnes2,medoid2)
# and with eptu
plot(agnes2+runif(length(agnes2),min=(-0.2),max=0.2),eptu,
     col='#00000088',xlab='AGNES clusters',xaxp=c(1,2,1),
     ylab='Estimated probability of ocular TB')
plot(medoid2+runif(length(medoid2),min=(-0.2),max=0.2),eptu,
     col='#00000088',xlab='2-medoid clusters',xaxp=c(1,2,1),
     ylab='Estimated probability of ocular TB')
# and with QFT4
plot(agnes2+runif(length(agnes2),min=(-0.2),max=0.2),tb$qg4,
     col='#00000088',xlab='AGNES clusters',xaxp=c(1,2,1),
     ylab='QFT4')
plot(medoid2+runif(length(medoid2),min=(-0.2),max=0.2),tb$qg4,
     col='#00000088',xlab='2-medoid clusters',xaxp=c(1,2,1),
     ylab='QFT4')

#sink()
